# Supplementary material for: Short-Term Impact of Recycling-Derived Fertilizers on Their P Supply for Perennial Ryegrass (Lolium perenne)
Source: Plants (Basel). 2023 Jul 25;12(15):2762. doi: 10.3390/plants12152762 (PMC10420916; doi:10.3390/plants12152762)
Supplement: Supplementary file 1 [file plants-12-02762-s001.zip]

Archive with 1 entries (1 files):
- plants-2515197-supplementary.pdf
